# Supplementary material for: Arsenite-Mediated Transcriptional Regulation of Glutathione Synthesis in Mammalian Primary Cortical Astrocytes
Source: Int J Mol Sci. 2025 Jun 4;26(11):5375. doi: 10.3390/ijms26115375 (PMC12155450; doi:10.3390/ijms26115375)
Supplement: Supplementary file 1 [file ijms-26-05375-s001.zip]

Archive with 1 entries (1 files):
- ijms-3536937-supplementary.pdf
